# Supplementary material for: Molecular analysis and prenatal diagnosis of seven Chinese families with genetic epilepsy
Source: Front Neurosci. 2023 May 12;17:1165601. doi: 10.3389/fnins.2023.1165601 (PMC10213446; doi:10.3389/fnins.2023.1165601)
Supplement: Supplementary file 2 [file Table_1.XLSX]

## Sheet: Sheet1
Table S1. Primers used in this study
Gene	Reference sequence	Primer name	Primer sequence (5' to 3')	Tm (°C)	Amplicon size (bp)
ALDH7A1	NM_001182.5	ALDH7A1-E11F	GTCAGGAGTTTGAAAGTGGC	58	647
		ALDH7A1-E11R	GGTAGTGGAACCCCTATTAT
		ALDH7A1-E15-16F	TTGCCTATCATTGTTTCACG	58	948
		ALDH7A1-E15-16R	CTCTTGGTCAGCCTTTTCTA
CDKL5	NM_003159.3	CDKL5-E13F	TTTGTTCTCTGCTTGCCTTA	58	426
		CDKL5-E13R	ATTTGTGGGAGACTGGGTAT
PCDH19	NM_001184880.2	PCDH19-E1_1F	GGCTAACTTTGAAGGGGTAA	58	1090
		PCDH19-E1_1R	GATGACGGGTGTGTTGGGAG
QARS1	NM_005051.3	QARS1-E6-10F	CAGGAAGCCTTGGGTTGGTG	58	1304
		QARS1-E6-10R	CATTATTGGGAGCAGACAGC
		QARS1-E16-19F	CAGCAGCCCTTCCTGTGGTC	58	952
		QARS1-E16-19R	GTCTGGCAAAGATTGGTTCA
POLG	NM_002693.3	POLG-E2F	CAGCCAGTAAAAGAAGCCAA	58	906
		POLG-E2R	CCCACCAGAAAGTGAGTCCC
		POLG-E19-21F	ACTTAGCCTCTCTGAGCCGTT	58	1275
		POLG-E19-21R	TCCAAATAGAAAAGCGTGAGT
GRIN2A	NM_000833.5	GRIN2A-E13F	GAAGTGAGCAAATGGAAACC	58	461
		GRIN2A-E13R	AGACATCAAGAACCCAAGCG
MFSD8	NM_152778.4	MFSD8-E5F	TAAAAATGAGCCTCCCAAGC	58	557
		MFSD8-E5R	AAAGGGGATGAGACCAGTTA
		MFSD8-Gap-F	ACTTGTAGGTTTGCTTGGTGTTT	58, 58	3340/552, 5119/2331
		MFSD8-Gap-R	ATGGATGCTGGCGAGGATGT
		MFSD8-Gap2R	AGCTACAATGCTCCGTAGGTTAG
		Q-MFSD8-E10F	TGTATGCCTGGACTCAAGAAC	60	62
		Q-MFSD8-E10R	CCCAAGAGCAGCAAGTATTAT
		c-MFSD8-E6-11F	AGACCAAGAAAAGAGCCTCTT	58	824
		c-MFSD8-E6-11R	GGGATTGAATTATTGTGCAAA
Abbreviations: c, cDNA; E, exon; F, forward,; I, intron; Q, quantitative polymerase chain reaction; R, reverse.
