# Supplementary material for: Molecular analysis and prenatal diagnosis of seven Chinese families with genetic epilepsy
Source: Front Neurosci. 2023 May 12;17:1165601. doi: 10.3389/fnins.2023.1165601 (PMC10213446; doi:10.3389/fnins.2023.1165601)
Supplement: Supplementary file 3 [file Table_2.XLSX]

## Sheet: Sheet1
Table S2. Population frequency and bioinformatics prediction of the variants identified
Gene	Reference sequence	Location	Nucleotide change	Amino acid change	Population frequency				Functional predictions
					ExAC	gnomAD	1000 Genomes	SIFT		Polyphen-2		Mutation Taster		CADD
								Score	Prediction	Score	Prediction	Score	Prediction	Score
ALDH7A1	NM_001182.5	E11	c.965C>T	p.(Ala322Val)	5e-05	5.69342e-05	0	0.001	D	0.595	Pos D	1	D	5.87731
		E15	c.1408T>G	p.(Trp470Gly)	0	0	0	0.01	D	1	Pro D	1	D	4.39243
CDKL5	NM_003159.3	E13	c.1994_1997del	p.(Lys665Argfs*118)	0	0	0	N/A	N/A	N/A	N/A	1	D	N/A
PCDH19	NM_001184880.2	E1	c.595G>C	p.(Glu199Gln)	0	0	0	0	D	1	Pro D	1	D	5.64111
QARS1	NM_005051.3	E10	c.794G>A	p.(Arg265His)	0	7e-06	0	0.554	T	0.975	Pro D	1	D	6.26137
		E16	c.1485dup	p.(Lys496*)	0	0	0	N/A	N/A	N/A	N/A	1	D	N/A
POLG	NM_002693.3	E2	c.452T>C	p.(Leu151Pro)	9.1e-05	1.88133e-05	0	0.13	T	0.998	Pro D	1	D	4.3735
		E20	c.3218C>T	p.(Pro1073Leu)	1.7e-05	2.0356e-05	0	0.002	D	0.991	Pro D	1	D	6.57048
GRIN2A	NM_000833.5	E13	c.2453C>T	p.(Ala818Val)	8e-06	4.066e-06	0	0.005	D	0.999	Pro D	1	D	6.96329
MFSD8	NM_152778.4	E5	c.217dup	p.(Thr73Asnfs*12)	0	1.22048e-05	0	N/A	N/A	N/A	N/A	1	D	N/A
		I9–I10	c.863+995_998+1480del	p.?	0	0	0	N/A	N/A	N/A	N/A	N/A	N/A	N/A
Abbreviations: CADD, Combined Annotation Dependent Depletion; D, damaging/disease_causing; E, exon; ExAC, Exome Aggregation Consortium; gnomAD, Genome Aggregation Database; H, high; I, intron; M, medium; N, neutral; N/A: not available; Polyphen-2: Polymorphism Phenotyping v2; Pos D, possibly damaging; Pro D, probably damaging; SIFT, Scale-Invariant Feature Transform; T, tolerated.
